# Supplementary material for: Anti-Apoptotic and Antioxidant Activities of the Mitochondrial Estrogen Receptor Beta in N2A Neuroblastoma Cells
Source: Int J Mol Sci. 2021 Jul 16;22(14):7620. doi: 10.3390/ijms22147620 (PMC8306648; doi:10.3390/ijms22147620)
Supplement: Supplementary file 1 [file ijms-22-07620-s001.zip]

Archive with 1 entries (1 files):
- ijms-1271168-supplementary.pdf
